# Supplementary material for: Establishment and Characterization of Multi-Drug Resistant p53-Negative Osteosarcoma SaOS-2 Subline
Source: Diagnostics (Basel). 2023 Aug 11;13(16):2646. doi: 10.3390/diagnostics13162646 (PMC10453552; doi:10.3390/diagnostics13162646)
Supplement: Supplementary file 1 [file diagnostics-13-02646-s001.zip]

Archive with 1 entries (1 files):
- diagnostics-2532880-supplementary.pdf
